# Supplementary material for: Multigene testing panels reveal pathogenic variants in sporadic breast cancer patients in northern China
Source: Front Genet. 2023 Nov 9;14:1271710. doi: 10.3389/fgene.2023.1271710 (PMC10666181; doi:10.3389/fgene.2023.1271710)
Supplement: Supplementary file 1 [file Table2.XLSX]

## Sheet: Table S2
Table S2 The gene mutated frequency of breast cancer patients with rare mutated alles (<0.05 AF in 1000g, ESP and ExAC database)
Gene	Number of variants	Cases with mutated alleles, No.	Total cases, No.	Mutation Frequency, %
BRCA2	14	38	253	0.150198
PTEN	11	37	253	0.146245
MSH2	12	27	253	0.106719
TSC2	11	25	253	0.0988142
MLH3	10	21	253	0.083004
ATM	14	20	253	0.0790514
MLH1	4	19	253	0.0750988
MSH6	13	17	253	0.0671937
BRCA1	12	16	253	0.0632411
TSC1	8	13	253	0.0513834
CHEK2	8	12	253	0.0474308
STK11	2	12	253	0.0474308
XPC	6	10	253	0.0395257
APC	7	8	253	0.0316206
PMS2	6	8	253	0.0316206
TP53	6	6	253	0.0237154
RB1	3	3	253	0.0118577
VHL	2	3	253	0.0118577
CDKN2A	1	1	253	0.00395257
BLM	6	21	187	0.112299
EPCAM	2	21	187	0.112299
POLD1	4	13	187	0.0695187
NBN	4	12	187	0.0641711
PALB2	6	12	187	0.0641711
MUTYH	7	9	187	0.0481283
POLE	7	9	187	0.0481283
WRN	7	8	187	0.0427807
CDH1	5	5	187	0.026738
BAP1	3	3	187	0.0160428
FLCN	3	3	187	0.0160428
MEN1	3	3	187	0.0160428
XPA	1	2	187	0.0106952
BMPR1A	1	1	187	0.00534759
PMS1	1	1	187	0.00534759
ALK	18	20	90	0.222222
BARD1	5	14	90	0.155556
BRIP1	4	13	90	0.144444
AXIN2	5	12	90	0.133333
MSH3	16	10	90	0.111111
ATR	9	7	90	0.0777778
CDKN1B	4	4	90	0.0444444
DICER1	3	3	90	0.0333333
ERCC4	2	3	90	0.0333333
NF1	2	3	90	0.0333333
RAD51D	3	3	90	0.0333333
CASP10	2	2	90	0.0222222
ERCC3	2	2	90	0.0222222
CDK12	1	1	90	0.0111111
CDKN1C	1	1	90	0.0111111
DDB2	1	1	90	0.0111111
RAD51C	1	1	90	0.0111111
