# Supplementary material for: Multigene testing panels reveal pathogenic variants in sporadic breast cancer patients in northern China
Source: Front Genet. 2023 Nov 9;14:1271710. doi: 10.3389/fgene.2023.1271710 (PMC10666181; doi:10.3389/fgene.2023.1271710)
Supplement: Supplementary file 2 [file Table3.XLSX]

## Sheet: Sheet1
Table S3 Variants of uncertain significance variants identified in multi-gene panel testing.
Gene	Alleles (ref/alt)	Mutation type	Sample count		AA change (ref/alt)	1000g	esp6500siall	ExACALL	ExAC_EAS
BMPR1A	c.C1385T	nonsynonymous SNV	1		p.P462L	.	.	.	.
PTEN	c.C804A	nonsynonymous SNV	36		p.D268E	.	.	0.0009	0.0006
PTEN	c.G810T	nonsynonymous SNV	2		p.M270I	.	.	.	.
PTEN	c.G949A	nonsynonymous SNV	1		p.V317I	.	.	.	.
ATM	c.A125G	nonsynonymous SNV	2		p.H42R	0.000599042	.	0.0002	0.0023
ATM	c.A275C	nonsynonymous SNV	1		p.K92T	0.000199681	.	7.66e-05	0.0011
ATM	c.1236-2A>T	.	1		NA	.	.	2.76e-05	0
ATM	c.C1240A	nonsynonymous SNV	1		p.Q414K	.	.	.	.
ATM	c.G3194A	nonsynonymous SNV	1		p.G1065E	.	.	2.47e-05	0.0003
ATM	c.A3443G	nonsynonymous SNV	1		p.Y1148C	.	.	8.26e-06	0
ATM	c.T5063C	nonsynonymous SNV	1		p.I1688T	0.000199681	.	0.0001	0.0016
ATM	c.C8120G	nonsynonymous SNV	1		p.S2707C	.	.	8.24e-06	0.0001
CDKN1B	c.G225C	nonsynonymous SNV	1		p.E75D	0.000599042	.	0.0001	0.0018
CDKN1B	c.C349T	nonsynonymous SNV	1		p.P117S	.	.	2.57e-05	0
POLE	c.C6475T	nonsynonymous SNV	1		p.R2159C	0.000199681	.	1.07e-05	0
POLE	c.G6053A	nonsynonymous SNV	1		p.S2018N	.	7.7e-05	.	.
POLE	c.T4541C	nonsynonymous SNV	1		p.V1514A	0.000599042	.	0.0002	0.0026
POLE	c.G2974A	nonsynonymous SNV	3		p.A992T	0.00179712	7.7e-05	0.0003	0.0043
POLE	c.A266C	nonsynonymous SNV	1		p.D89A	.	.	1.65e-05	0.0002
BRCA2	c.G8092A	nonsynonymous SNV	1		p.A2698T	.	.	3.3e-05	0.0002
MLH3	c.G4196A	nonsynonymous SNV	1		p.R1399H	.	.	9.06e-05	0
MLH3	c.T1155A	nonsynonymous SNV	1		p.D385E	.	.	.	.
MLH3	c.A484G	nonsynonymous SNV	1		p.M162V	0.000599042	.	0.0001	0.0018
DICER1	c.G4993A	nonsynonymous SNV	1		p.G1665R	.	.	.	.
DICER1	c.G3289A	nonsynonymous SNV	1		p.G1097R	.	.	.	.
DICER1	c.G3227A	nonsynonymous SNV	1		p.S1076N	.	.	3.3e-05	0.0005
BLM	c.G2293A	nonsynonymous SNV	1		p.V765I	0.000199681	.	0.0003	0.0039
BLM	c.A2515G	nonsynonymous SNV	1		p.K839E	0.000399361	.	0.0002	0.0024
ERCC4	c.G2734A	nonsynonymous SNV	1		p.G912R	0.000199681	.	0.0003	0.0035
TSC2	c.T86C	nonsynonymous SNV	1		p.V29A	.	.	.	.
TSC2	c.C2653T	nonsynonymous SNV	1		p.R885C	.	.	.	.
TSC2	c.A2825G	nonsynonymous SNV	2		p.Y942C	0.000199681	0.0002	0.0002	0.0001
TSC2	c.C3617G	nonsynonymous SNV	1		p.P1206R	.	.	2.77e-05	0.0004
PALB2	c.G2509A	nonsynonymous SNV	1		p.E837K	.	.	0.0001	0.0017
CDH1	c.30_32del	nonframeshift deletion	1		p.10_11del	.	0.0044	0.0053	0.0053
CDH1	c.G1888A	nonsynonymous SNV	1		p.A630T	.	.	.	.
FLCN	c.C134T	nonsynonymous SNV	1		p.A45V	0.000199681	.	4.97e-05	0.0002
BRCA1	c.C3145A	nonsynonymous SNV	1		p.Q1049K	.	.	8.25e-06	0.0001
RAD51C	c.G635A	nonsynonymous SNV	1		p.R212H	0.000199681	.	7.43e-05	0.0006
AXIN2	c.C2140T	nonsynonymous SNV	1		p.R714W	0.000798722	.	0.0005	0.006
AXIN2	c.T1856C	nonsynonymous SNV	1		p.V619A	.	.	.	.
AXIN2	c.G1486A	nonsynonymous SNV	1		p.A496T	.	.	9.02e-06	0
TP53	c.G209A	nonsynonymous SNV	1		p.R70H	.	.	.	.
TP53	c.G191A	nonsynonymous SNV	2		p.R64Q	.	.	.	.
TP53	c.T167C	nonsynonymous SNV	1		p.L56P	.	.	.	.
TP53	c.G91A	nonsynonymous SNV	1		p.V31I	0.00179712	.	0.0003	0.0035
STK11	c.A1087G	nonsynonymous SNV	1		p.T363A	.	.	1e-05	0.0001
POLD1	c.G965A	nonsynonymous SNV	1		p.R322H	.	.	.	.
POLD1	c.C2010A	nonsynonymous SNV	1		p.D670E	.	.	.	.
MUTYH	c.G179C	nonsynonymous SNV	1		p.R60P	0.000199681	.	2.47e-05	0.0003
CHEK2	c.G1237A	nonsynonymous SNV	1		p.A413T	.	.	8.81e-06	0.0001
CHEK2	c.C1226T	nonsynonymous SNV	1		p.T409M	0.000199681	0.0004	0.0004	0
CHEK2	c.G554A	nonsynonymous SNV	3		p.S185N	.	.	7.42e-05	0.001
CHEK2	c.C538T	nonsynonymous SNV	2		p.R180C	0.00199681	0.0011	0.0014	0.004
CHEK2	c.246_260del	nonframeshift deletion	1		p.82_87del	.	.	0.0002	0.0005
ERCC3	c.T2203C	nonsynonymous SNV	1		p.S735P	0.000998403	.	0.0003	0.0031
CASP10	c.T440C	nonsynonymous SNV	1		p.M147T	0.000199681	.	0.0002	0.0021
BARD1	c.A499G	nonsynonymous SNV	2		p.S167G	.	.	4.13e-05	0.0006
ALK	c.2772_2775del	frameshift deletion	2		p.G924fs	.	.	.	.
ALK	c.2760_2766del	frameshift deletion	6		p.G920fs	.	.	8.33e-05	0.0001
ALK	c.C1648T	nonsynonymous SNV	1		p.L550F	.	.	0.0002	0.0022
MSH2	c.C1004T	nonsynonymous SNV	1		p.T335I	.	.	.	.
MSH2	c.A1748G	nonsynonymous SNV	1		p.N583S	.	0.0002	9.97e-05	0
MSH2	c.C1864G	nonsynonymous SNV	1		p.P622A	.	.	.	.
MSH2	c.G2064A	nonsynonymous SNV	1		p.M688I	0.000199681	.	4.12e-05	0.0006
MSH6	c.C107T	nonsynonymous SNV	3		p.A36V	.	8.6e-05	0.0002	0.0008
MSH6	c.C532T	nonsynonymous SNV	1		p.R178C	.	.	.	.
MSH6	c.C337T	nonsynonymous SNV	1		p.R113C	.	7.7e-05	8.28e-06	0
MSH6	c.G673A	nonsynonymous SNV	2		p.G225S	.	.	9.07e-05	0.0012
MSH6	c.C1111T	nonsynonymous SNV	1		p.H371Y	.	.	2.47e-05	0.0003
MSH6	c.G1326T	nonsynonymous SNV	1		p.Q442H	.	.	1.66e-05	0.0002
MSH6	c.C2827T	nonsynonymous SNV	1		p.P943S	.	0.0006	0.0003	0
MSH6	c.C2854T	nonsynonymous SNV	1		p.P952S	0.000599042	.	4.95e-05	0.0007
MSH6	c.G2971A	nonsynonymous SNV	1		p.E991K	.	.	.	.
MSH6	c.C3397T	nonsynonymous SNV	1		p.R1133C	.	7.7e-05	4.95e-05	0
XPC	c.G572A	nonsynonymous SNV	2		p.R191Q	0.000199681	.	0.0002	0.002
ATR	c.C7667G	nonsynonymous SNV	1		p.T2556S	0.000399361	.	0.0004	0.0054
ATR	c.C4649T	nonsynonymous SNV	1		p.A1550V	0.000399361	.	6.6e-05	0.0009
ATR	c.A3682G	nonsynonymous SNV	2		p.K1228E	.	.	4.95e-05	0.0007
MLH1	c.T283G	nonsynonymous SNV	1		p.S95A	.	.	8.24e-06	0.0001
MLH1	c.C430T	nonsynonymous SNV	1		p.R144C	.	.	3.3e-05	0.0003
APC	c.C1930A	nonsynonymous SNV	2		p.L644I	.	.	5.82e-05	0.0008
APC	c.C5858G	nonsynonymous SNV	1		p.S1953C	.	.	8.28e-05	0.0012
APC	c.C6058G	nonsynonymous SNV	1		p.L2020V	.	.	.	.
MSH3	c.181_182insCAGCGCCCC	nonframeshift insertion	3		p.A61delinsAAPP	.	0.0456	0.0046	0.0016
MSH3	c.C1430T	nonsynonymous SNV	1		p.A477V	.	.	8.25e-06	0.0001
MSH3	c.C1777T	nonsynonymous SNV	1		p.R593W	.	.	5.77e-05	0.0005
PMS2	c.C1694T	nonsynonymous SNV	1		p.T565M	.	.	0.0003	0
WRN	c.C37T	nonsynonymous SNV	1		p.R13W	.	7.7e-05	1.7e-05	0.0001
NBN	c.T104C	nonsynonymous SNV	1		p.I35T	.	.	0.0001	0.001
XPA	c.C571G	nonsynonymous SNV	2		p.L191V	0.000199681	.	0.0002	0.0022
TSC1	c.A2132G	nonsynonymous SNV	3		p.N711S	0.000199681	0.0004	0.0004	0.0003
TSC1	c.C1307G	nonsynonymous SNV	4		p.S436C	0.000199681	0.0002	0.0005	0.0018
TSC1	c.C733T	nonsynonymous SNV	1		p.P245S	.	.	8.24e-06	0
TSC1	c.T371C	nonsynonymous SNV	1		p.V124A	.	.	.	.
TSC1	c.C109T	nonsynonymous SNV	1		p.R37C	.	.	.	.
CDKN2A	c.G343T	nonsynonymous SNV	1		p.V115L	.	.	.	.
