# Supplementary material for: Multigene testing panels reveal pathogenic variants in sporadic breast cancer patients in northern China
Source: Front Genet. 2023 Nov 9;14:1271710. doi: 10.3389/fgene.2023.1271710 (PMC10666181; doi:10.3389/fgene.2023.1271710)
Supplement: Supplementary file 3 [file Table1.XLSX]

## Sheet: Table S1
Table S1 Gene list of the 3 panels
21 gene panel list	37 genes panel list	64 genes panel list
APC	APC	APC
ATM	ATM	ATM
BRCA1	BRCA1	BRCA1
BRCA2	BRCA2	BRCA2
CDK4	CDK4	CDK4
CDKN2A	CDKN2A	CDKN2A
CHEK2	CHEK2	CHEK2
MLH1	MLH1	MLH1
MLH3	MLH3	MLH3
MSH2	MSH2	MSH2
MSH6	MSH6	MSH6
PMS2	PMS2	PMS2
PTEN	PTEN	PTEN
RB1	RB1	RB1
SMAD4	SMAD4	SMAD4
STK11	STK11	STK11
TP53	TP53	TP53
TSC1	TSC1	TSC1
TSC2	TSC2	TSC2
VHL	VHL	VHL
XPC	XPC	XPC
	BAP1	BAP1
	BLM	BLM
	BMPR1A	BMPR1A
	CDH1	CDH1
	EPCAM	EPCAM
	FLCN	FLCN
	MEN1	MEN1
	MUTYH	MUTYH
	NBN	NBN
	NTHL1	NTHL1
	PALB2	PALB2
	PMS1	PMS1
	POLD1	POLD1
	POLE	POLE
	WRN	WRN
	XPA	XPA
		ALK
		ATR
		AXIN2
		BARD1
		BARD1
		BRIP1
		BRIP1
		CASP10
		CDC73
		CDK12
		CDKN1B
		CDKN1C
		DDB2
		DICER1
		ERCC2
		ERCC3
		ERCC4
		ERCC5
		FAM175A
		FAS
		GREM1
		HOXB13
		MRE11A
		MSH3
		NF1
		RAD51C
		RAD51D
